# Supplementary material for: Insights into Population Status and Habitat Patches of Conservation Concern for the Endangered Indian Pangolin (Manis crassicaudata) in Nowshera District, Northwestern Pakistan
Source: Biology (Basel). 2024 Sep 16;13(9):727. doi: 10.3390/biology13090727 (PMC11428489; doi:10.3390/biology13090727)
Supplement: Supplementary file 1 [file biology-13-00727-s001.zip]

Archive with 1 entries (1 files):
- biology-3176724-supplementary.pdf
